# Supplementary material for: Benzoic Acid, Chlorine Dioxide, and 1-Methylcyclopropene Induce Flavonoid Metabolic Shifts in Postharvest Flowering Chinese Cabbage Revealed by High-Dimensional Analytical Data
Source: Int J Mol Sci. 2022 May 27;23(11):6011. doi: 10.3390/ijms23116011 (PMC9180784; doi:10.3390/ijms23116011)
Supplement: Supplementary file 1 [file ijms-23-06011-s001.zip]

Archive with 1 entries (1 files):
- ijms-1730424-supplementary.pdf
